# Supplementary material for: Diversification of Bourbon Virus in New York State
Source: Microorganisms. 2023 Jun 15;11(6):1590. doi: 10.3390/microorganisms11061590 (PMC10304581; doi:10.3390/microorganisms11061590)
Supplement: Supplementary file 1 [file microorganisms-11-01590-s001.zip]

Archive with 1 entries (1 files):
- microorganisms-2423036-supplementary.pdf
